# Supplementary material for: Bifidobacterium animalis Subspecies lactis CECT 8145 Affects Markers of Metabolic Health in Dogs During Weight Gain and Weight Loss
Source: Animals (Basel). 2026 Jan 15;16(2):259. doi: 10.3390/ani16020259 (PMC12837192; doi:10.3390/ani16020259)
Supplement: Supplementary file 1 [file animals-16-00259-s001.zip]

Archive with 1 entries (1 files):
- animals-4034882-supplementary.pdf
